# Supplementary material for: Efficacy of SGLT2 Inhibitors, GLP-1 Receptor Agonists, DPP-4 Inhibitors, and Sulfonylureas on Moderate-to-Severe COPD Exacerbations Among Patients with Type 2 Diabetes: A Systematic Review and Network Meta-Analysis
Source: Pharmaceuticals (Basel). 2025 Sep 5;18(9):1337. doi: 10.3390/ph18091337 (PMC12472923; doi:10.3390/ph18091337)
Supplement: Supplementary file 1 [file pharmaceuticals-18-01337-s001.zip]

Archive with 1 entries (1 files):
- pharmaceuticals-3822803-supplementary.pdf
